# Supplementary material for: Responding to Families Who Express Biases: An Adaptable Standardized Participant Communication Simulation to Train Upstander Pediatric Providers
Source: MedEdPORTAL. 2026 Mar 27;22:11588. doi: 10.15766/mep_2374-8265.11588 (PMC13021565; doi:10.15766/mep_2374-8265.11588)
Supplement: Supplementary file 1 — Scripted Language Tool.docxCase 1 - Inpatient.docxCase 2 - Inpatient.docxCase 3 - Inpatient_SP1.docxCase 3 - Inpatient_SP2.docxCase 3 - Simulation.docxFacilitator Guide.docxSP Educator Training Notes.docxAnti-bias Intro Presentation.pptxPre- and Postsurveys.docx [file mep_2374-8265.11588-s001.zip]

Archive with 11 entries (11 files):
- A. Scripted Language Tool.docx
- B. Case 1 - Inpatient.docx
- C. Case 2 - Inpatient.docx
- D. Case 3 - Inpatient_SP1.docx
- E. Case 3 - Inpatient_SP2.docx
- F. Case 3 - Simulation.docx
- G. Facilitator Guide.docx
- H. SP Educator Training Notes.docx
- I. Antibias Intro Presentation.pptx
- J. Pre- and Postsurveys.docx
- _Educational Summary Report_11588.pdf
